# Supplementary material for: Microglial responses to CSF1 overexpression do not promote the expansion of other glial lineages
Source: J Neuroinflammation. 2021 Jul 19;18:162. doi: 10.1186/s12974-021-02212-0 (PMC8290555; doi:10.1186/s12974-021-02212-0)
Supplement: Supplementary file 10 — Additional file 10: Supplemental Table 1. Genes that were found to be differentially expressed in microglia from CSF1 OE mice compared to control (CON). PPDE= posterior probability of differential expression, FC= fold change. Normalized expected counts are shown for each gene for each of four samples from the two genotypes. [file 12974_2021_2212_MOESM10_ESM.xlsx]

## Sheet: Sheet1
Gene	PPDE	CON 1	CON 2	CON 3	CON 4	CSF1 OE 1	CSF1 OE 2	CSF1 OE 3	CSF1 OE 4	FC
Btnl2	0.954631	13.7212	4.73212	3.10942	42.6601	230.524	19.4516	15.8	314.426	0.110752
Cfb	1	77.7537	76.6604	54.9331	63.9901	503.144	305.012	562.295	345.99	0.159266
Hyal4	0.99999	3.659	3.7857	2.07295	1.64077	29.0661	19.4516	18.5883	9.71199	0.145703
Ifi44	0.995982	24.6982	9.46424	10.3647	8.20386	86.196	54.9221	143.13	42.49	0.161489
Ccl5	0.999712	8.23275	6.62497	1.03647	8.20386	40.0911	27.461	50.1883	15.782	0.180725
Ifi27l2a	0.989544	128.065	46.3748	34.2036	38.5581	322.734	199.093	505.601	179.672	0.204816
Axl	1	394.257	377.623	334.781	375.737	1744.97	1972.62	1924.51	1173.94	0.217492
Unc5cl	0.999831	38.4195	15.1428	15.5471	21.33	74.1686	146.459	107.803	58.272	0.233953
Oas1g	0.974075	18.8713	16.2217	3.77276	5.02076	63.0734	31.9692	74.13	20.6258	0.231389
Ifit3	0.98768	89.1515	64.0351	81.9747	43.0456	345.385	181.06	473.471	168.746	0.238082
Usp18	0.998711	56.7145	27.4463	37.3131	20.5096	149.34	117.854	239.789	91.0499	0.237469
Zbp1	1	18.295	12.3035	15.5471	13.1262	57.1299	50.3452	89.6791	50.988	0.238985
I830012O16Rik	0.999997	21.5332	17.3574	16.4903	10.2794	77.6265	53.5033	90.6829	41.276	0.249689
Slc2a6	0.993491	121.662	30.2856	17.6201	38.5581	179.408	295.206	116.177	225.804	0.254907
Irf7	0.974312	117.088	51.1069	79.8085	63.9901	306.697	217.4	509.319	179.672	0.257214
Oas1a	0.992553	123.83	78.4207	72.9263	46.6635	298.749	252.939	506.754	184.54	0.25895
Oasl2	0.999235	162.825	66.2497	83.9544	53.3251	355.809	278.043	529.766	228.232	0.263235
Rtp4	0.986234	103.367	50.1605	64.2614	49.2231	253.576	160.189	402.436	169.96	0.270788
Ptpn7	1	55.7997	25.5535	25.9118	28.7135	127.289	140.738	120.406	105.618	0.275291
Bcl2a1a	0.9797	84.532	63.6092	60.3228	45.5314	125.616	374.878	246.75	170.992	0.276644
Isg15	1	52.1407	51.1069	43.5319	25.432	146.333	160.189	209.118	105.618	0.277245
Ifit1	1	15.5507	13.2499	16.5836	12.3058	67.4834	38.6514	58.5716	43.704	0.276949
Cacna1s	0.970007	8.23275	5.67854	6.21884	8.20386	24.0547	33.1821	34.3883	7.284	0.286753
Itgax	0.999165	147.275	165.567	155.523	95.9851	394.216	716.115	388.644	336.181	0.307537
Arl5c	1	172.531	140.052	125.413	141.919	336.756	542.733	516.168	425.227	0.318495
Phf11b	1	42.9932	22.7142	28.0573	20.5178	99.3459	77.3601	110.953	73.3134	0.316672
H2-Q7	0.99941	81.6597	58.7635	48.2479	50.9788	187.607	174.744	275.283	112.259	0.319615
Lgals3bp	0.999982	1665.76	885.853	816.741	708.813	2907.39	3061.91	4281.81	2313.88	0.324489
Smim3	0.999941	162.825	129.66	127.486	119.776	302.307	596.134	440.616	316.854	0.325969
Nlrc5	0.999953	55.7997	32.1784	21.766	18.8689	105.229	73.2295	131.977	81.3379	0.328353
Klrg2	0.958044	8.23275	5.67854	6.21884	6.56309	33.0752	17.1632	12.0824	20.638	0.322092
Sp100	0.999986	211.362	111.678	143.033	86.1405	379.864	447.386	540.817	271.535	0.336814
Phf11a	0.99209	28.6683	18.9285	7.25532	14.7669	50.6953	38.9031	74.7899	36.4321	0.346803
Dna2	1	148.482	106	99.5015	151.771	359.818	312.358	401.507	324.138	0.361835
Lat2	0.999933	697.954	311.374	247.717	221.504	812.898	1187.69	917.601	1160.58	0.362505
Dhx58	1	129.904	92.7496	102.611	91.0628	253.576	267.745	383.848	233.088	0.36578
Pydc3	0.99927	19.2097	24.607	14.5106	12.3058	50.1139	26.3168	62.2707	53.416	0.367788
Ly9	0.999901	234.176	226.195	157.544	124.699	417.95	638.469	350.389	562.082	0.377187
Gpr114	1	108.855	97.4817	41.459	55.7862	184.409	210.535	230.495	173.602	0.379964
Cd52	0.99989	294.549	180.767	162.726	138.637	336.766	503.178	513.036	642.206	0.389289
Cd274	0.993295	165.57	121.142	80.845	181.305	467.012	295.206	411.73	216.092	0.394871
Lsp1	1	504.027	510.123	414.59	607.085	1314.99	1543.53	1210.98	1051.32	0.397563
Slamf6	1	82.3275	57.7319	39.386	31.995	117.267	149.892	120.824	145.68	0.396252
Ms4a4c	0.983572	8.23275	14.1964	5.18237	10.665	17.0387	19.4516	27.8824	33.992	0.389377
Syt6	0.998794	327.599	300.963	292.234	161.616	619.408	899.406	448.907	729.614	0.401298
Hpse	1	44.8227	52.9998	26.9483	36.9174	91.2074	120.142	113.388	78.9099	0.400627
Chst1	1	308.271	159.946	82.9179	158.334	422.901	443.954	455.413	431.528	0.404547
Cxcl10	0.991307	397.916	196.856	195.894	208.378	777.758	751.597	554.86	376.34	0.406033
Niacr1	0.984916	303.697	160.892	76.6991	146.029	566.358	402.762	343.883	358.13	0.411302
Rbm44	0.99083	14.636	7.57139	5.18237	16.4077	23.0524	30.8937	21.3765	32.778	0.405375
Cst7	0.999886	73.18	66.2497	50.7872	30.3543	132.301	153.324	91.0825	156.606	0.41363
Naalad2	1	51.226	46.3748	54.9331	59.0678	122.278	105.267	130.118	140.824	0.424534
H60b	0.997236	13.7212	13.2499	13.4742	15.5873	28.0638	30.8937	26.0236	47.346	0.423615
B3gnt7	0.99744	60.3735	32.1784	19.693	29.5339	88.2005	54.9221	95.7296	91.0378	0.429845
Emp3	0.996219	502.198	388.034	373.131	324.052	705.604	1187.69	680.331	1082.89	0.43414
Pyhin1	0.994664	23.7835	47.3212	42.4125	18.0485	52.0984	73.115	98.4063	76.4819	0.438478
Rnase6	0.999349	32.931	34.0713	33.1672	22.9708	48.1094	68.6526	65.059	93.4537	0.447416
Cd34	0.999993	2293.28	1343.98	1648.81	1836.84	2842.27	4626.13	4053.17	4273.28	0.450966
Xaf1	0.97819	88.7582	55.839	72.5635	69.8723	186.364	114.432	208.114	108.046	0.465275
Arl11	1	188.438	165.624	159.617	127.98	301.686	378.734	300.201	394.55	0.46662
Apoc1	0.997648	17.3802	33.1248	26.9483	36.097	52.1185	81.2389	65.059	46.132	0.464415
Tspan32	0.999992	39.3342	51.1069	25.9118	18.8689	71.1618	81.2389	70.6354	66.77	0.466668
Phf11d	0.993081	64.499	60.3724	58.4779	34.5957	90.9167	106.526	158.549	98.6739	0.479398
Ipcef1	0.99974	51.226	37.857	37.3131	55.7862	79.18	86.96	84.5766	125.042	0.484893
Gp1ba	0.957085	33.8457	34.0713	40.4225	25.432	55.1253	70.941	46.4707	89.8359	0.509927
Casp4	0.989456	164.655	171.303	131.632	188.689	240.547	427.935	347.601	262.224	0.513412
Hs3st3b1	0.98199	53.0555	37.8002	27.9848	33.6112	67.1527	58.3547	70.6354	101.964	0.511465
Bst2	0.973419	513.175	434.409	411.48	360.149	768.748	771.198	1158.98	628.852	0.516631
Il1rl2	0.991933	160.054	349.685	247.717	265.805	347.791	560.663	501.883	554.798	0.520717
Eif2ak2	0.999983	556.708	448.605	485.07	475.832	740.744	827.447	1134.27	1001.55	0.53084
Stag3	0.996166	389.866	143.856	307.833	195.342	468.074	459.972	544.627	477.49	0.531707
H2-K1	1	1839.62	1534.99	1664	1831.94	3335.1	2979.16	3078.07	3512.49	0.532402
Capg	0.997957	182.035	127.767	128.523	191.97	266.606	258.592	268.601	388.48	0.533135
Ccne1	0.983473	59.4587	42.5891	33.1672	69.7328	102.232	83.5273	118.036	76.4819	0.538992
Ccnb2	0.98438	278.084	98.4281	158.581	221.504	394.898	314.658	376.413	313.212	0.540756
Fcgr4	0.999958	75.0095	54.8926	81.8814	45.1212	110.251	115.565	143.083	105.618	0.541441
Mnda	0.994776	65.9992	34.8189	54.2905	39.2226	95.1463	73.5727	111.929	77.6595	0.54241
Tuba1c	1	1548.85	1270.71	1488.28	1282.24	2327	2900.21	2899.22	2106.43	0.546288
Ndc80	0.999959	197.586	92.7496	134.742	182.946	278.633	266.338	302.059	256.154	0.551169
Cenpe	0.957817	689.721	304.767	363.802	637.686	1021.26	819.254	961.014	786.671	0.556266
Dctd	0.995151	33.8457	38.8034	27.9848	28.7135	41.0934	68.6526	63.2001	59.486	0.556572
Tlr2	0.989222	4066.82	3681.92	3359.34	2963.25	4929.99	8125.03	5870.3	6158.63	0.56097
Cnr2	1	193.012	203.481	143.033	191.97	294.67	307.793	383.848	317.886	0.560893
Mpeg1	0.993755	12468.7	14852.1	13176.7	13178.5	22184.8	19130	22351.2	31024.6	0.566858
Ifi204	0.999819	130.956	161.337	200.692	156.242	237.981	254.781	348.121	299.409	0.569367
Havcr2	0.956138	1851.05	1692.84	1944.09	1369.35	2225.05	3546.75	2641.98	3590.31	0.571251
Sowahc	1	2232.95	2200.28	1951.68	1505.15	3807.66	3532.63	3313.39	3084.81	0.574304
Knstrn	0.97292	283.572	116.41	177.237	277.29	383.873	346.696	400.577	347.507	0.577909
Asf1b	0.995878	186.609	85.1782	100.538	127.98	211.481	217.4	225.848	206.38	0.581021
Tns4	0.998127	41.1637	66.2497	42.4954	31.995	69.959	83.493	80.859	79.3348	0.580019
Ifih1	0.998417	267.107	282.034	236.316	230.528	365.832	413.06	561.366	398.192	0.58443
Aurkb	0.985231	229.602	108.839	125.413	205.096	293.668	304.36	293.695	251.298	0.585263
Trip13	0.98875	72.2652	56.7854	48.7143	70.5532	137.312	89.3857	106.883	91.0499	0.584826
Cxcl16	0.996965	696.866	558.05	392.989	516.63	998.47	1047.73	946.18	695.767	0.586894
Rtcb	1	1357.49	1269.15	1132.87	1240.45	2061.69	2295.09	2040.38	2033.45	0.593073
Ptgr1	0.999963	171.973	130.607	104.684	109.932	212.483	207.102	200.753	245.228	0.597541
Fgl2	0.999948	127.15	166.911	139.924	139.466	295.672	203.669	225.848	233.149	0.598398
Cacnb2	0.981524	152.763	115.464	134.742	95.1647	208.474	189.939	266.742	166.318	0.599117
H2-D1	1	4297.12	4002.21	3841.38	3533.87	6190.87	6298.85	7302.52	6305.4	0.600613
Rbm3	0.997253	2559.96	2009.93	2464.98	3456.62	5062.81	4095.79	4438.03	3840.3	0.601683
Tnfsf13	0.981575	22.1187	45.6271	36.2144	45.0638	65.3385	61.2953	56.1924	65.9323	0.599135
Mical1	0.995866	293.049	265.945	212.477	318.31	398.907	519.471	524.189	362.986	0.603581
Rad54l	0.975064	85.0717	43.5355	44.5684	77.1163	102.232	99.5463	112.459	100.762	0.603152
H2-M3	0.977693	179.291	169.41	149.252	137.825	236.538	218.544	346.671	247.656	0.605859
H2-Q10	0.964003	42.1059	39.6362	50.0306	48.9524	80.7035	56.9702	64.8266	94.0364	0.609506
Cdk1	0.995999	610.138	323.677	448.793	500.435	773.759	740.304	893.167	668.914	0.612149
Psme1	1	1097.7	971.031	958.738	914.73	1451.3	1739.2	1797.63	1449.52	0.61237
Cks2	0.999733	235.091	202.535	233.207	269.907	308.702	415.348	360.64	446.752	0.614293
Lgals1	0.996466	564.401	441.98	435.319	552.12	707.98	969.146	684.978	878.935	0.615184
Itpripl2	0.999996	1014.52	896.112	1110.05	981.706	1379.98	1811.73	1460.31	1808.08	0.619558
Timm8a1	0.999996	215.881	211.053	228.024	238.732	333.759	411.916	403.366	293.788	0.619412
Psmb8	0.999744	549.865	435.355	391.787	284.674	658.497	673.94	684.048	662.831	0.620194
Mrpl52	0.999135	150.934	101.267	96.3921	90.2424	192.437	183.074	169.153	160.248	0.622561
Rpl32	1	4374.32	3810.74	4038.1	4393.99	6738.32	6908.12	6919.85	6066.37	0.62394
Rpl39	1	2586.92	2336.72	2411.87	2756.5	4317.07	3783.9	4187.94	3854.45	0.62515
Irf9	0.999597	721.738	623.694	640.541	493.872	965.796	823.831	1178.49	996.693	0.625468
Slc1a5	0.999989	145.445	124.928	105.72	157.514	235.535	228.842	197.036	191.812	0.625418
Plk4	0.999999	168.314	120.196	137.851	171.28	255.581	210.535	255.589	231.874	0.626751
Parp14	1	1299.86	1235.08	1202.32	949.826	1773.03	1635.08	2032.63	2027.38	0.627616
Mad2l1	1	182.932	124.937	144.07	187.048	262.366	242.573	258.293	254.94	0.627597
Lgals9	0.978178	4090.76	3084.09	2864.02	2512.84	4281.57	5246.2	5812.55	4624.12	0.628704
Stat1	0.98956	1126.14	992.799	1001.33	715.376	1408.88	1369.83	1871.84	1416.94	0.632165
Ctsh	0.998555	2686.62	2379.31	2618.11	2064.91	3016.87	4249.7	3805.95	4347.33	0.632235
Rpl22l1	0.999876	561.656	340.94	381.588	464.338	629.862	726.562	686.744	718.748	0.633089
Rpl27a	0.993997	4250.18	3117.44	3186.91	2926.46	6051.58	5842.65	5070.53	4318.21	0.633417
C4b	0.976411	315.479	464.694	453.976	348.664	471.071	640.769	702.637	684.696	0.633341
Nhp2	0.989064	341.165	284.902	226.646	317.834	438.998	478.909	555.789	367.842	0.635643
Rps27a	1	5146.52	4468.04	4874.57	4878.01	7592.16	7778.34	7878.64	7172.31	0.636628
Gsto1	0.999999	313.759	284.874	271.556	284.674	411.937	506.885	506.53	388.48	0.636706
Slamf9	0.995161	134.468	205.374	155.471	139.466	229.522	302.071	233.283	231.947	0.636817
Psme2	1	734.068	600.497	581.203	529.469	889.001	1021.45	1020.12	901.916	0.638032
Prkab2	0.998638	262.533	227.142	286.056	333.897	365.812	502.308	465.636	405.427	0.638025
Me2	1	525.194	452.391	422.923	496.333	668.55	769.642	697.06	835.231	0.638568
Camk1d	0.999989	1349.26	1132.21	1013.36	938.431	1496.4	1794.11	1745.74	1894.34	0.639667
Maff	0.999525	715.334	521.48	505.799	697.328	877.154	1054.95	1040.94	840.087	0.639882
Gatm	0.987041	6470.1	4987.64	4795.62	4306.83	6761.92	8450.7	7608	9270.78	0.640676
Cenpi	0.996756	118.917	75.7139	74.6261	113.213	162.369	136.161	149.636	149.322	0.640156
Rpl36a	1	1455.37	1295.65	1367.11	1562.02	2383.42	2089.33	2399.75	1961.82	0.642965
Prdx4	1	515.324	376.724	361.729	398.593	678.543	608.72	629.836	648.276	0.644111
Kif23	0.974391	425.359	219.57	280.874	392.144	523.149	493.155	516.466	512.308	0.644456
Rrp12	1	278.02	230.927	183.456	199.354	333.759	362.783	333.66	352.06	0.645154
B2m	0.998952	14787.1	12887.3	12101.2	9291.66	16758.1	18265.1	20314.5	20590.6	0.646232
Rps26	1	2091.97	1894.74	1892.6	2017.58	3341.6	3064.19	3135.01	2669.58	0.646737
Naaa	0.999993	943.455	811.085	712.058	623.485	1155.5	1265.5	1092.99	1257.42	0.647628
Rps24	1	4777.46	4297.55	4477.66	5053.25	7675.92	7157.82	7631.44	6247.7	0.647999
Rpsa	1	9455.04	7681.18	7876.69	8458.16	13555	13302.3	13470	11173.6	0.649913
Cstb	0.99966	486.647	529.998	349.292	353.57	651.481	724.285	672.895	597.288	0.649869
Adap1	0.999691	321.077	282.034	281.921	390.504	429.978	540.067	534.413	456.464	0.650485
Pttg1	0.999938	153.678	152.374	162.726	159.975	209.476	227.698	233.283	296.216	0.650445
3110082I17Rik	0.999999	142.701	109.785	107.793	137.004	198.451	197.948	198.774	166.318	0.653058
Ptrhd1	0.999982	105.251	126.187	99.5948	84.1141	160.876	175.167	144.886	154.603	0.653249
Gbp3	0.999959	350.34	284.874	326.489	290.417	446.014	466.838	572.519	428.542	0.654227
Gng10	0.997985	1810.29	1519.96	1376.85	1000.87	2082.85	2202.57	2216.72	2204.65	0.655579
Hebp1	0.999672	667.767	580.073	537.909	484.028	745.685	1002.32	819.78	886.219	0.657148
Rps25	1	4350.5	3878.39	4275.41	4411.22	6116.88	6803.28	6938.99	5830.78	0.65845
Aif1	0.996023	2282.3	1843.91	1744.38	1413.97	2403.29	2755.08	2835.59	3066.56	0.658609
Casp1	0.980125	281.743	356.802	359.625	301.082	406.925	484.001	464.707	615.498	0.659147
Rpl10a	1	4206.93	3820.7	3543.7	4345.58	6708.25	6289.86	6020.74	5096.37	0.660037
Ifi30	0.999998	2114.95	1977.08	1440.55	1624.36	2520.85	2837.64	2667.42	2816.02	0.660119
Spint1	0.979625	453.716	463.738	341	267.446	518.178	625.883	608.766	558.44	0.660207
Npc2	1	6707.86	7342.21	6430.27	5724.77	8588.54	10972.7	9971.72	10092.3	0.661323
Samd9l	0.99997	209.478	166.571	190.711	171.461	306.697	225.409	294.624	285.29	0.663867
Kpna2	0.959661	1186.41	812.477	1069.64	1113.26	1263.38	1749.5	1503.79	1775.19	0.664637
Rps18	0.999999	3029.32	2394.87	2411.04	2602.63	4353.48	3837.54	4095.45	3390.95	0.66579
Arpc5	1	2578.6	2188.13	2183.85	2018.95	3046.94	3590.89	3170.06	3653.53	0.666315
Rps12	1	5900.14	5108.88	5110.85	5070.8	8211.67	8048.37	8072.71	7446.67	0.666805
Npm1	1	4753.97	4036.26	4001.65	4466.76	6128.26	6581.82	6876.74	6287.16	0.667028
Rps28	0.999983	1456.37	1418.69	1453.66	1829.67	2598.15	2244.94	2341.69	2026.18	0.668596
Rpl12	1	4639.52	4073.21	3819.72	4136.39	6241.22	6332.06	6520.77	5824.76	0.668927
Rps15a	1	3010.54	2541.15	2793.3	2719.18	4113.35	4167.21	4392.48	3864.16	0.669048
Rplp2	0.999728	3056.07	2444.67	2391.65	2250.1	4102.05	4078.61	3768.28	3159.41	0.671318
H2-T23	0.987723	579.997	586.007	521.004	336.416	709.493	703.907	813.153	786.999	0.671446
Flna	0.9999	5089.01	4364.92	4615.6	5889.34	7094.33	8408.48	6810.46	7370.3	0.672389
1110001A16Rik	0.999993	252.471	199.052	203.149	173.126	313.713	294.062	289.057	333.85	0.672644
Trim30a	0.999989	1106.42	1013.43	1166.28	826.694	1503.83	1443.19	1723.99	1428.96	0.674239
Rps13	1	2605.21	2152.17	2368.34	2279.03	3662.51	3544.76	3571.74	3161.25	0.674648
Npnt	0.978575	2396.39	1932.56	2048.07	1625.52	2685.3	2843.37	2769.78	3561.9	0.674731
Fen1	0.974282	398.831	281.088	241.498	356.047	500.137	449.675	521.42	417.616	0.676327
Rpl13a	1	8627.88	7354.35	7447.46	7706.85	12404.3	11811.8	11330.9	10472	0.676604
Cfl1	1	13204	10820.5	11827.3	11707.8	16036.4	18995.5	17635.5	17307.7	0.679664
Pabpc1	1	9998.16	9000.47	9367.66	8024.64	12364.2	14867.3	13187.6	13113	0.679797
Rpl35	1	2719.55	2522.22	2582.97	2672.81	3921.92	3991.01	4095	3416.19	0.680594
Erh	0.999999	668.682	480.783	528.602	638.26	893.03	836.418	873.649	793.955	0.681868
Pomp	1	1217.54	1009.4	1061.35	1067.37	1403.19	1664.69	1714.32	1595.19	0.682986
Pcna	1	2623.05	2031.03	2162.08	2227.36	3221.32	3256.42	3443.06	3319.07	0.683052
Rpl14	1	3807.23	3264.07	3336.41	3635.97	5263.69	5265.99	5458.7	4560.7	0.683421
Icosl	0.999998	1237.66	1107.32	1016.79	894.22	1466.3	1575.58	1712.9	1471.37	0.683568
Atic	0.997286	686.062	555.551	442.574	519.304	767.745	900.493	744.46	810.951	0.683543
Rpl30	1	4244.44	3897.37	4352.15	4527.94	6704.24	5946.46	6582.12	5653.95	0.683975
Pkib	0.958636	169.467	202.819	127.486	197.77	258.588	268.741	214.695	277.957	0.68389
Rplp1	0.999998	6771.29	6521.81	5678.84	5111.82	9712.08	8864.2	8471.61	8127.71	0.684673
Rpl35a	1	3350.46	3188.96	3225.06	3501.48	5281.5	4609.18	4812.91	4647.89	0.685528
Ddx21	0.999637	2280.2	1967.54	1873.8	1962.6	2424.57	3211.64	2940.41	3198.62	0.686538
Fmn1	1	461.034	473.212	426.426	438.915	713.632	628.171	605.978	669.812	0.687501
Rpl23	1	4587.45	4335.41	4538.43	4798.11	6633.06	6710.79	7333.23	5845.03	0.68846
Rps19	1	3285.78	2822.24	3100.89	3117.47	4125.38	4848.02	4762.32	4137.13	0.689671
Fam217b	0.998068	509.516	446.286	324.416	387.222	640.456	594.062	643.117	540.23	0.689638
Slc2a9	0.95572	226.858	182.66	133.705	152.592	256.583	270.034	261.165	220.948	0.689805
Rpl17	1	4814.91	4276.87	4555.47	4706.86	6888.02	6838.06	6813.24	5978.74	0.692137
Rpl11	1	4507.89	3988.59	4157.24	4271.73	6141.96	6347.75	6355.33	5597.75	0.692452
I830077J02Rik	0.976875	385.174	340.713	332.708	299.531	384.875	557.23	536.681	483.172	0.692236
Rpl21	1	6680.44	6354.28	6332.86	6928.44	10229.9	9192.6	10104.6	8413.22	0.693088
Ssr4	1	792.173	651.102	617.738	593.959	972.21	941.685	934.99	982.125	0.693025
Rps2	0.999988	6443.5	5092.71	5004.95	5051.71	7449.81	8387.04	8232.75	7059.7	0.693651
Tmsb4x	0.999995	41641.7	33455.9	37127	31279.4	48049.2	54632.7	49440.9	54503	0.694512
Apoe	0.963157	28596.7	36847.4	34868.3	27659.3	43062.6	53158.3	41142.2	46658.1	0.695418
Nme2	0.999989	1285.21	1017.41	965.994	1261.75	1748.98	1605.33	1654.47	1499.29	0.696117
Coro1c	0.999992	1445.03	1324.99	1407.53	1493.44	1871.25	2385.53	2029.27	1857.5	0.696379
Eef1b2	1	3493.17	3030.45	3171.72	3052.12	4697.68	4708.42	4713.01	4165.23	0.69718
Abracl	1	286.317	252.695	265.337	283.033	383.873	445.201	370.836	359.344	0.697382
Hint1	0.999769	718.993	533.783	581.462	668.614	902.051	951.983	966.59	766.033	0.697827
Nuak2	1	707.102	755.246	616.702	619.391	1008.29	956.56	965.661	935.071	0.698071
Pecr	0.996622	166.484	144.803	136.815	119.776	177.403	193.372	210.047	233.088	0.697731
Tubb5	0.999648	7253.13	6230.3	7325.12	7991.66	10100.8	11217.6	11163.6	8698.43	0.699367
Lime1	0.969376	379.914	489.301	424.954	351.945	284.647	288.341	245.365	328.982	1.43471
Gm3739	0.987205	699.967	743.539	647.371	792.033	525.876	416.779	418.032	648.834	1.43462
Trpv4	0.999948	309.185	366.266	395.933	329.795	250.57	255.159	254.659	211.236	1.44208
Mmp28	0.999534	198.501	163.107	172.055	164.898	114.26	110.988	107.812	149.322	1.44811
Prr18	0.998014	153.33	135.339	161.431	175.333	120.434	120.142	103.165	87.4079	1.45058
Cc2d2a	0.963654	158.965	159.946	171.018	223.965	124.242	116.652	115.247	129.898	1.46876
Jag2	0.99998	411.637	476.051	533.732	451.36	334.741	260.88	322.507	339.92	1.48863
Iqgap2	0.987835	299.123	369.105	438.273	367.533	245.558	241.428	209.118	292.574	1.49089
Exog	0.995627	298.208	300.007	307.833	242.834	192.437	177.353	153.353	246.442	1.49283
Rara	0.96894	103.367	123.035	91.2097	118.136	73.1663	72.0852	89.2237	57.058	1.49461
Fpgt	0.999968	165.57	173.659	192.784	168.179	132.301	89.2484	113.388	133.54	1.49457
Gprasp2	0.999428	343.232	410.199	333.185	337.055	288.636	198.566	209.267	252.123	1.5008
Zfp60	0.98462	264.902	296.306	275.246	300.007	191.696	181.769	124.374	257.198	1.50515
2310022B05Rik	1	840.737	754.3	881.003	889.298	624.369	495.443	622.707	490.456	1.5071
Ptprm	1	1201.98	1063.78	1133.9	1063.22	772.757	716.276	797.437	662.844	1.51319
Emb	0.958059	371.407	282.981	321.307	366.68	246.571	208.246	272.318	159.034	1.51478
Fam118a	0.999973	267.107	286.767	356.547	310.918	215.49	212.823	200.753	173.602	1.52157
Gm3264	0.999861	224.535	279.271	258.476	258.38	134.135	153.61	158.363	216.456	1.54044
Rad52	0.97106	103.367	89.9103	88.007	72.1119	63.1436	60.6431	39.9648	63.128	1.55754
Gm10406	0.999231	1137.87	1260.52	1053.42	1059.68	953.067	673.23	682.496	587.466	1.55769
Disc1	1	347.605	382.365	326.489	304.363	235.535	204.814	189.6	235.516	1.57233
Nrap	0.999956	176.913	194.064	196.65	219.117	131.298	102.979	104.903	160.029	1.57593
Gm5595	0.989221	111.243	122.675	130.212	91.6289	66.7117	75.8383	54.3056	89.9573	1.58897
Card10	0.9906	146.36	164.678	183.456	223.145	118.269	105.267	118.965	109.26	1.58848
Pstpip2	0.999777	110.685	124.928	149.605	112.393	78.1777	71.2156	72.4943	91.0499	1.59005
Cdr2	0.991428	171.973	181.713	222.842	259.242	128.292	131.584	127.33	133.54	1.6049
Adcy6	1	489.391	539.642	611.52	634.019	328.808	355.163	367.128	365.414	1.60574
Sema4a	0.958763	360.411	565.706	567.988	437.676	282.643	304.36	288.118	319.282	1.61734
Prkcq	0.978367	203.074	277.302	321.307	299.441	145.33	179.641	200.753	149.322	1.63115
Ppfia3	0.991136	128.065	102.214	118.158	144.388	99.2256	78.9505	65.059	58.272	1.63445
Icam2	0.988075	213.137	256.481	291.249	279.752	166.378	145.315	209.118	114.116	1.63892
Cav2	0.998895	311.015	424.944	440.501	396.246	273.632	203.669	275.106	196.668	1.65707
Akap17b	0.998124	82.3275	85.1782	96.3921	109.932	72.1641	43.48	49.2589	59.486	1.66587
Ppm1e	0.995047	294.549	295.284	346.182	414.295	239.545	153.324	193.318	224.59	1.66542
Nhsl2	0.999997	554.338	629.363	731.751	585.755	320.729	392.464	329.942	458.892	1.6652
Sigirr	0.998941	67.6915	81.3925	98.465	99.2667	57.1299	52.6337	49.2589	47.346	1.68043
Cd4	0.984592	161.92	238.698	254.973	226.426	124.202	118.998	105.953	176.03	1.67939
Vangl1	1	241.494	233.767	267.41	202.635	161.367	125.863	132.906	142.038	1.68147
Rasgrp4	0.999896	354.612	364.364	395.933	273.508	200.396	221.92	167.22	233.707	1.68649
Plxna4	0.999405	1274.25	1188.71	1199.2	868.788	550.251	718.564	656.166	758.749	1.68829
Tmem51	0.99163	74.0947	65.3033	88.1003	91.8832	46.1048	38.9031	62.2707	40.062	1.70467
Ikzf2	0.969537	116.173	184.553	185.529	141.254	90.2051	80.0947	75.2825	116.58	1.73259
Gprc5c	0.995385	123.491	173.196	189.675	167.359	114.26	62.9316	101.306	94.6919	1.75163
Caskin2	0.984565	309.432	288.659	341	399.003	210.479	192.227	250.263	105.618	1.76389
Clgn	0.999904	143.085	113.571	152.362	172.281	82.1868	67.5084	92.9414	86.1939	1.76768
Ptgis	0.999949	156.422	153.321	172.055	186.228	99.2256	88.1042	126.4	63.128	1.77254
Slc9a3r2	0.999875	470.181	534.73	678.911	661.42	335.763	345.551	368.048	264.652	1.78477
Zfp189	1	117.088	137.231	152.362	145.208	98.2233	65.22	63.2001	81.3379	1.79185
Adcy4	0.950821	208.563	260.38	297.468	346.203	160.365	140.738	203.542	111.688	1.80517
Hcn2	0.9902	141.786	128.714	154.435	175.563	104.237	70.941	109.671	47.346	1.80757
Gm3558	1	1403.38	1664.16	1330.25	1510.05	1047.94	726.596	891.661	605.203	1.8059
Alpl	0.999605	118.003	127.767	144.07	148.49	105.239	74.3737	70.6354	46.132	1.81624
Gm2897	1	645.694	719.121	715.063	691.265	484.983	419.273	405.234	218.398	1.81369
Podxl	0.956546	1298.03	1715.87	1945.48	2021.99	1079.79	855.869	1249.13	648.276	1.82134
Ccl24	0.988703	528.725	614.229	630.186	424.139	403.918	192.227	279.754	319.282	1.83842
Lcat	0.992697	50.3112	70.9818	83.9544	68.092	27.0615	49.201	31.6001	40.062	1.8476
Npr1	0.997963	207.648	315.159	296.432	353.586	166.378	163.622	171.012	134.754	1.84469
Srpk3	0.999998	170.143	219.57	213.514	168.179	118.269	80.0947	117.106	99.5479	1.85865
Myo18b	0.995824	3740.44	3005.49	3127.25	2312.68	1681.81	1562.99	1279.58	2039.35	1.85654
Bcam	0.993905	354.923	443.892	541.039	455.314	260.592	242.573	318.789	143.252	1.85985
Ehd2	0.999587	446.398	648.301	652.979	666.153	357.813	294.268	394.071	248.87	1.8639
Cd209f	0.996044	323.108	496.778	386.377	371.372	293.076	186.552	187.584	177.074	1.86856
Dmtn	0.987317	104.281	125.874	76.6991	123.058	71.1618	35.4705	68.7766	53.416	1.87863
Gm5127	0.997449	42.0785	53.9462	63.2249	63.1697	27.0615	20.5958	37.1765	32.778	1.89083
4930555G01Rik	0.99038	180.334	216.513	178.875	172.519	120.825	99.5921	134.607	35.1453	1.91764
Slco3a1	0.999178	148.189	170.356	194.857	182.946	126.287	67.5084	111.53	53.416	1.94099
Efnb2	1	522.414	567.126	580.425	560.323	380.856	319.235	203.542	246.442	1.93922
Nos3	0.999283	593.627	692.782	853.236	833.061	397.744	406.195	497.227	231.862	1.93908
Tmem204	1	906.517	969.138	824.961	762.138	416.948	411.916	526.048	420.044	1.95088
Thbd	0.999511	557.997	640.729	696.78	844.997	465.057	374.157	254.659	309.57	1.95267
Cytip	0.965123	75.9242	138.178	106.757	109.111	73.1663	34.3263	43.6824	67.984	1.96173
Ackr3	1	414.382	435.355	419.772	383.12	246.561	181.929	229.565	182.1	1.96701
Tmem8	0.999831	279.913	353.016	301.614	218.223	139.317	157.901	109.671	176.03	1.97751
Jag1	0.999893	299.983	494.98	446.72	396.246	208.474	173.92	231.424	211.236	1.98519
Vegfc	0.968811	90.5602	141.964	141.997	98.4463	70.1595	38.9031	78.0707	48.56	2.00653
Nav3	0.986945	4831.36	5059.33	5575.14	3509.73	2320.29	1958.89	1540.97	3580.19	2.0186
Adamtsl4	0.98578	36.59	46.3748	58.0425	44.3008	15.0342	24.0284	34.3883	16.996	2.04834
Vwf	0.966973	3052.53	4468.07	5601.1	4132.28	2214.26	2287.28	2496.41	1425.24	2.04839
Hlf	0.959287	414.382	298.124	280.884	206.737	148.337	148.747	131.047	156.606	2.05235
Kank4	0.996388	82.3275	92.7496	121.267	109.111	58.1322	34.3263	72.4943	30.35	2.07582
Tlr5	0.995014	481.158	561.23	677.854	379.839	201.458	276.899	206.33	327.78	2.07418
Klf12	1	171.973	120.196	164.799	132.082	75.1709	74.3737	56.6942	74.054	2.1014
Ptprr	0.993856	70.4357	98.4281	99.5015	73.8347	42.0957	28.6053	63.2001	25.494	2.14658
Nlrc4	0.99348	111.599	178.874	192.784	144.388	59.1344	60.6431	52.9766	118.972	2.15133
Rgs18	0.9989	45.7375	62.464	55.9696	54.9658	29.0661	17.1632	9.29414	42.49	2.23528
Kmo	0.950914	27.4425	44.4819	21.766	24.6116	11.0251	13.7305	11.153	14.568	2.34264
Nipal2	0.995812	22.8687	38.8034	26.9483	31.1747	15.0342	6.86526	16.7294	12.14	2.35855
Ccl19	0.983498	40.249	30.2856	55.9696	46.762	21.0479	19.4516	26.953	6.07	2.35591
Hs3st1	0.999963	122.576	179.821	186.586	206.737	103.235	73.2295	67.8472	49.774	2.36552
Plscr4	0.99565	21.954	31.232	34.2658	36.097	19.0433	16.0418	12.0824	3.642	2.43048
Cd209g	0.997983	147.988	217.952	171.827	121.671	103.826	57.1647	54.9934	58.4419	2.40277
Retnla	0.962869	184.779	390.873	364.839	251.038	84.1914	100.69	108.741	188.17	2.47299
Grb7	0.986247	33.8457	17.9821	42.4954	40.1989	13.0296	16.0189	14.8706	7.284	2.62595
Slc27a6	0.957492	59.4587	129.66	90.1732	72.1939	50.1139	22.8842	31.6001	30.35	2.60412
Zfp454	0.995192	20.1245	14.1964	20.7295	28.7135	11.0251	5.72105	7.43531	4.856	2.88209
Rxfp1	0.999078	17.3802	28.3927	32.0167	22.9708	12.0273	8.00947	10.2236	4.856	2.8672
3425401B19Rik	0.968589	29.272	16.0892	22.8024	10.665	4.00911	4.57684	7.43531	6.07	3.56368
Apob	1	602.82	541.355	467.45	526.688	168.383	133.873	113.388	127.47	3.93692
Kng2	0.990272	12.8065	4.73212	11.4012	4.92231	1.00228	1.14421	0.929414	0	10.8804
Cd209d	0.95279	2.74425	28.3927	27.9848	11.4854	2.00456	0	0.929414	2.428	13.078
